# Supplementary material for: Optimizing biomass partitioning in wheat using UAV-based hyperspectral phenomic and genomic prediction: kernel-based and machine learning approaches
Source: Front Plant Sci. 2026 Feb 16;17:1740337. doi: 10.3389/fpls.2026.1740337 (PMC12950687; doi:10.3389/fpls.2026.1740337)
Supplement: Supplementary file 2 [file Table1.xlsx]

## Sheet: Table S1
Table S1. Daily averages of environmental covariates (ECs) in Citra, FL (2022–2024) observed in a week interval. The observations were taken during the wheat growing season from mid-November to the first week of May. Avg. temp, Average temperature; Max. temp, Maximum temperature; Soil avg. temp, Average soil temperature taken at 10 cm depth; Soil min. temp, Minimum soil temperature taken at 10 cm…
Trial	Date	Avg. temp (oC)	Min. temp (oC)	Max. temp (oC)	Soil avg. temp (oC)	Soil min. temp (oC)	Soil max. temp (oC)	Relative humidity (%)	Rainfall (cm)	Solar radiation (W/m2)	Average wind (mph)	ET (mm)
2022	2021-11-14	13.2	9.26111	19.3778	16.8667	13.2278	21.15	73	0	166.45	4.28	1.524
2022	2021-11-21	19.9278	16.3278	25.7389	21.2944	18.2222	25.3111	89	0	112.04	4.53	1.778
2022	2021-11-28	12.6	3.93333	19.5278	16.1833	13.1111	20.1889	73	0	87.57	2.03	1.27
2022	2021-12-05	16.1722	9.01111	25.6611	18.3667	14.8	22.7111	86	0	133.44	2.2	1.524
2022	2021-12-12	20.7611	17	23.9889	22.25	20.8722	24.5778	95	0	66.85	5.37	1.27
2022	2021-12-19	22.1167	19.1	26.6	22.5056	20.8889	24.6778	94	0.127	64.25	5.93	1.524
2022	2021-12-26	17.9889	11.5389	26.1	17.9333	14.1222	22.4611	87	0	114	4.46	1.524
2022	2022-01-02	22.5833	18.05	28.0889	22.2389	19.9389	25.4222	86	0	99.69	8.57	1.778
2022	2022-01-09	18.7	10.6611	27.1889	19.1556	15	23.65	84	0	134.36	3.52	1.524
2022	2022-01-16	15.4944	9.81111	18.4	16.4556	13.4389	17.8722	78	2.2352	79.58	13.86	1.524
2022	2022-01-23	4.65556	0.0277778	9.03889	10.1056	7.55	12.9	92	0	87.49	4.65	1.016
2022	2022-01-30	5.31111	-4.01111	14.2222	9.60556	4.6	15.3	53	0	175.14	4.35	1.27
2022	2022-02-06	10.7222	9.22778	11.95	14.1167	13.0278	15.2111	100	0.254	26.98	5.23	1.016
2022	2022-02-13	16.5667	10.8778	21.6389	17.6	13.6889	20.8389	81	0.2794	105.37	5.3	2.032
2022	2022-02-20	16.0222	7.26111	24.4889	18.5722	13.85	23.5389	60	0	194.59	4.48	2.54
2022	2022-02-27	21.3278	15.3889	28.5	23.9778	21.2	28.0889	80	0	164.54	5.19	2.794
2022	2022-03-06	21.8278	12.25	30.0722	23.9444	18.8389	29.4889	69	0	214.22	4.76	3.048
2022	2022-03-13	9.11667	1.97778	16.8389	15.2389	9.08889	22.0278	56	0	246.93	6.92	2.286
2022	2022-03-20	18.4	10.3	23.75	23.6556	19.9278	28.5722	66	0.127	246.95	4.84	3.048
2022	2022-03-27	18.1667	9.55	25.6222	21.7056	16.5611	27.55	57	0	248.21	6.26	3.302
2022	2022-04-03	19.1889	14.0722	26.2111	22.2611	18.1389	27.8778	78	0	253.13	3	3.556
2022	2022-04-10	14.1778	4.22222	23.9278	21.2667	14.9278	28.4278	65	0	270.27	2.28	3.048
2022	2022-04-17	23.7611	20.6278	31.1111	27.1	24.3889	32.35	85	1.0668	181.39	3.86	3.556
2022	2022-04-24	22.6444	15.8722	28.95	26.5889	22.6	30.8889	77	0	214.85	4.15	3.556
2022	2022-05-01	22.8	16.9611	30.7389	26.6222	22.65	33.3611	84	2.9464	250.69	2.97	4.064
2022	2022-05-08	24.1611	17.9778	30.9722	27.8333	23.0278	33.7778	69	0	268.06	4.61	4.318
2023	2022-11-14	17.7167	12.2222	23.8889	20.6167	17.4611	24.2722	81	0	113.08	4.81	1.778
2023	2022-11-21	16.2	9.96111	23.7111	17.4611	13.8222	21.7611	86	0	132.71	5.62	1.524
2023	2022-11-28	17.6056	10.2778	25.9889	20.9667	17.4389	24.6278	81	0	136.35	2.89	1.524
2023	2022-12-05	19.8944	17.4278	24.55	22.15	20.3611	24.95	91	0	83.05	1.91	1.524
2023	2022-12-12	17.2444	12.6389	22.4611	20.9111	18.6278	24.0278	87	0	113.29	3.07	1.27
2023	2022-12-19	12.6611	5.37778	20.5	14.8444	10.95	19.2	71	0	136.81	4.34	1.27
2023	2022-12-26	3.52778	-1.69444	11.1222	9.28333	6.46111	12.9278	64	0	110.16	2.32	0.762
2023	2023-01-02	18.65	11.7389	27.0778	19.0389	15.4778	23.4889	86	0	133.02	2.25	1.524
2023	2023-01-09	15.5	8.92778	23.3778	17.0333	13.8389	20.9222	80	0	131.12	3	1.524
2023	2023-01-16	8.04444	-1.66667	20.3611	11.7611	7.26111	17.0389	68	0	156.09	2.05	1.27
2023	2023-01-23	14.8667	11.5611	18.3778	17.2444	14.6778	19.2222	69	0.0254	139.61	4.75	1.524
2023	2023-01-30	21.4167	13.6778	29.5222	20.4556	16.6722	24.7889	80	0	151.62	4.53	2.286
2023	2023-02-06	14.8111	8.18889	23.45	18.3722	14.75	22.8	74	0	172.31	2.65	2.032
2023	2023-02-13	12.7222	6.02778	21.5389	15.5278	11.1778	20.6389	64	0	192.88	4.69	2.286
2023	2023-02-20	17.2667	9.97222	25.7111	19.6056	15.7389	24.1722	84	0	168.75	6.86	2.54
2023	2023-02-27	21.0722	16.2111	26.4278	24.1389	21.7389	27.4722	82	0	172.54	9.23	2.794
2023	2023-03-06	19.5611	17	22.45	26.4222	25.1722	27.7778	77	0.0254	0.02	2.34	NA
2023	2023-03-13	18.7944	15.4889	21.7611	21.3056	18.9	23.0889	91	4.9784	89.51	4.83	1.778
2023	2023-03-20	10.9333	6.13333	16.9389	17.2222	12.4278	22.8778	47	0	288.89	5.55	2.54
2023	2023-03-27	23.5056	18.0389	30.2389	26.6611	23.0722	31.35	78	0	239.89	6.14	3.81
2023	2023-04-03	22.5611	15.6389	31.8389	27.0222	23.3278	31.7222	64	0	213.54	3.61	3.556
2023	2023-04-10	18.2333	16.4389	22.2722	23.2389	22.0722	25.5889	84	0.0508	127.87	8.9	2.286
2023	2023-04-17	20.7389	14.9722	25.65	26.5667	23.3278	31.0111	59	0.1016	269.88	5.53	3.81
2023	2023-04-24	20.9	16.2611	26.5278	25.7944	23.5278	28.25	78	0.0762	151.51	5.35	2.794
2023	2023-05-01	21.3278	14.1889	26.9389	23.4667	18.6111	28.5722	66	0	302.42	11.1	4.318
2023	2023-05-08	23.0833	14.1222	31.2389	27.9833	22.8278	33.65	65	0	295.56	3.03	4.318
2024	2023-11-14	19.4333	16.6778	22.7	21.5111	20.8722	22.8	93	1.1176	36.4	6.05	1.27
2024	2023-11-21	22.0056	17.6611	26.6889	22.2944	19.8	25.2111	82	0	96.59	4.77	1.778
2024	2023-11-28	9.35	3.06667	14.7722	14.0778	11.3389	16.45	68	0	89.36	4.29	1.27
2024	2023-12-05	14.5889	10.7111	20.7778	17.3222	15.0889	20.2611	70	0	115.52	3.24	1.27
2024	2023-12-12	12.5722	7.15556	19.6278	13.5611	10.1	17.6611	78	0	111.84	4.92	1.27
2024	2023-12-19	9.21667	5.63889	13.1389	12.4056	9.76111	15.8389	61	0	144.36	6.44	1.016
2024	2023-12-26	18.7222	15.8611	24.2278	19.1056	17.0611	22.3278	94	0	79.07	2.66	1.27
2024	2024-01-02	10.1167	4.96111	15.0778	13.4278	10.1	17.1222	69	0.1524	143.64	5.1	1.016
2024	2024-01-09	18.1611	13.6389	25.0889	16.5833	14.0111	19.6889	88	3.3782	27.6	10.62	1.524
2024	2024-01-16	17.05	8.57778	21.9389	17.4722	14.9778	20.0389	95	3.683	32.91	6.03	1.524
2024	2024-01-23	18.2944	13.5722	22.75	16.3611	13.4778	20	82	0	93.23	4.24	1.524
2024	2024-01-30	10.5389	3.12222	18.9389	14.5278	10.05	19.7889	74	0	173.7	3.86	1.524
2024	2024-02-06	13.4778	9.5	18.7778	15.0722	11.7222	19.3389	62	0	182.84	8.39	2.032
2024	2024-02-13	14.7722	7.31111	18.6	17.8111	14.6111	20.55	71	0	155.1	6.38	2.032
2024	2024-02-20	10.5667	1.09444	21.25	13.5167	8.11111	19.6	65	0	210.61	2.39	2.032
2024	2024-02-27	15.9167	5.96667	25.95	17.8389	12.2111	24.0889	71	0	211.06	4.8	2.54
2024	2024-03-06	21.5667	18.7889	25.5722	21.5778	19.4	24.4111	83	0.2286	149.05	10.01	2.54
2024	2024-03-13	17.5944	11.1278	25.4778	21.4944	17.1222	26.65	79	0	170.48	3.16	2.54
2024	2024-03-20	12.6667	2.86667	23.1	19.7167	14.1222	25.9778	61	0	259.13	3.02	2.794
2024	2024-03-27	20.6333	18.3389	22.75	21.7333	20.2722	23.8111	88	1.016	27.89	5.37	1.27
2024	2024-04-03	20.6667	16.05	25.4778	22.4222	19.1722	24.4722	89	2.6162	34.37	10.07	1.778
2024	2024-04-10	22.9222	16.0222	29.05	24.9944	20.6722	29.8778	69	0	229.26	6.48	3.81
2024	2024-04-17	22.1889	13.4611	30.2778	26.45	21.1778	32.1778	71	0	283.37	3.55	NA
2024	2024-04-24	19.2167	10.6889	26.6111	24.4667	18.3389	31.3611	68	0	299.78	2.61	3.81
2024	2024-05-01	24.3167	16.5611	31.4889	28.75	23.5889	34.6722	72	0	302.19	3.15	4.572
2024	2024-05-08	26.0889	19.5278	33.8278	30.7167	25.6111	36.6611	75	0	275.69	4.34	4.826

## Sheet: Table S2
Table S2. Mean, standard deviation, range and broad-sense heritability (H2), of phenotypic traits and vegetative indices (VIs) in different trials. The unit of measurement is provided in parentheses after the trait name in the table. SPI, spike partitioning index at anthesis+7 days; HI, harvest index; FE, fruiting efficiency; GY, grain yield; GN, grain numbers m-2; NDVI, normalized differences ve…
Traits	SPI			HI			FE (n g-1)			GY (g m-2)			GN (1000 m-2)			NDVI1			EVI1			NDVI2			EVI2
Trial	Mean ± SD	Range	H2	Mean ± SD	Range	H2	Mean ± SD	Range	H2	Mean ± SD	Range	H2	Mean ± SD	Range	H2	Mean ± SD	Range	H2	Mean ± SD	Range	H2	Mean ± SD	Range	H2	Mean ± SD	Range	H2
2022	0.34 ± 0.07	0.23 - 0.55	0.51	0.36 ± 0.05	0.2 - 0.56	0.77	70.4 ± 34.1	25.1 - 231.7	0.48	478.9 ± 122.3	114.9 - 697.0	0.6	19.3 ± 4.3	6.7 - 35.7	0.36	0.76 ± 0.04	0.63 - 0.84	0.78	0.47 ± 0.05	0.37 – 0.87	0.6	0.32 ± 0.02	0.28 – 0.46	0.76	0.19 ± 0.02	0.15 – 0.23	0.74
2023	0.34 ± 0.06	0.19 - 0.61		0.34 ± 0.04	0.15 - 0.45		73.8 ± 23.4	19.4 - 153.7		406.8 ± 84.4	175.3 - 657.1		17.4 ± 3.4	8.0 - 27.4		0.78 ± 0.03	0.64 - 0.90		0.82 ± 0.04	0.64 – 0.90		0.54 ± 0.04	0.43 – 0.65		0.30 ± 0.02	0.25 – 0.38
2024	0.35 ± 0.05	0.25 - 0.52		0.36 ± 0.04	0.24 - 0.45		46.6 ± 16.4	18.4 - 105.5		439.8 ± 84.0	222.5 - 666.3		14.3 ± 2.7	8.1 - 22.2		0.71 ± 0.05	0.51 - 0.84		0.54 ± 0.04	0.42 – 0.64		0.37 ± 0.08	0.20 – 0.60		0.17 ± 0.04	0.08 – 0.27
Validation	0.35 ± 0.04	0.24 - 0.48		0.37 ± 0.05	0.30 - 0.74		43.6 ± 21.6	24.3 - 238.6		426.8 ± 82.0	200.4 - 668.9		14.1 ± 0.14	7.9 - 25.5		0.68 ± 0.04	0.58 - 0.84		0.51 ± 0.02	0.46 - 0.60		0.39 ± 0.06	0.26 – 0.62		0.18 ± 0.03	0.11 – 0.29

## Sheet: Table S3
Table S3. Pearson’s correlation coefficient among phenotypic traits and VIs by using adjusted means (BLUEs) in each trial. Statistically significant differences are denoted by an asterisk (*) where *p ≤ 0.05, **p ≤ 0.01, and ***p ≤ 0.001. SPI, spike partitioning index at anthesis+7 days; HI, harvest index; FE, fruiting efficiency; GY, grain yield; GN, grain numbers m-2; NDVI, Normalized Differenc…
Traits	SPI	HI	FE	GY	GN
2022
SPI	1
HI	0.28***	1
FE	-0.36***	-0.19*	1
GY	0.16	0.52***	0.02	1
GN	0.07	0.38***	0.14	0.81***	1
NDVI1	-0.22***	0.08	0.35***	0.41***	0.44***
EVI1	-0.30***	0.01	0.26**	0.06	0.15
NDVI2	-0.22**	-0.28***	0.18*	-0.36***	-0.28***
EVI2	-0.1	-0.14	0.09	-0.09	0.03
2023
SPI	1
HI	0.27***	1
FE	-0.39***	-0.16*	1
GY	0.30***	0.31***	0.03	1
GN	0.19**	0.12	0.26***	0.72***	1
NDVI1	-0.23***	0.15*	0.22***	0.50***	0.47***
EVI1	-0.29***	0.17**	0.23***	0.54***	0.49***
NDVI2	-0.2***	0.09	0.29***	0.40***	0.36***
EVI2	-0.19***	0.07	0.24***	0.35***	0.25***
2024
SPI	1
HI	0.23**	1
FE	-0.22***	-0.24***	1
GY	-0.09	0.19**	0.33***	1
GN	-0.13	-0.1	0.53***	0.76***	1
NDVI1	-0.62***	-0.03	0.53***	0.63***	0.62***
EVI1	-0.62***	-0.08	0.54***	0.60***	0.58***
NDVI2	-0.49***	-0.06	0.61***	0.55***	0.57***
EVI2	-0.55***	-0.05	0.61***	0.59***	0.61***
Validation
SPI	1
HI	0.07	1
FE	-0.39***	-0.12	1
GY	-0.44***	0.01	0.50***	1
GN	-0.37***	-0.16	0.62***	0.82***	1
NDVI1	-0.56***	-0.24**	0.48***	0.69***	0.77***
EVI1	-0.55***	-0.23*	0.52***	0.70***	0.77***
NDVI2	-0.52***	-0.13	0.56***	0.71***	0.76***
EVI2	-0.55***	-0.14	0.53***	0.71***	0.76***

## Sheet: Paper Information
Journal: Frontiers in Plant Science
Optimizing biomass partitioning in wheat using UAV-based hyperspectral phenomic and genomic prediction: kernel-based and machine learning approaches
Sudip Kunwar1, Md Ali Babar2*, Diego Jarquin2, Yiannis Ampatzidis3, Naeem Khan2, Janam Prabhat Acharya2, Jordan McBreen2, Samuel Adewale1, Gina Brown-Guedira4
1Plant Breeding Graduate Program, University of Florida, Gainesville, FL, 32611-0180, USA.
2Department of Agronomy, University of Florida, 3105 McCarty Hall B, Gainesville, FL 32608, USA.
3Agricultural and Biological Engineering Department, Southwest Florida Research and Education Center, University of Florida, IFAS, 2685 SR 29 North, Immokalee, FL 34142, USA
4Plant Science Research, USDA-ARS SEA, Raleigh, NC 27695, USA
*Correspondence: mababar@ufl.edu
